# Supplementary material for: Use of Amplified Lewy Body Dementia Fibrils and Autoradiography to Characterize Binding of Radioligand Tg-1-90B to Alpha-Synuclein Fibrils in Postmortem Brain Tissue
Source: Cells. 2025 Sep 22;14(18):1477. doi: 10.3390/cells14181477 (PMC12468313; doi:10.3390/cells14181477)
Supplement: Supplementary file 1 [file cells-14-01477-s001.zip]

Archive with 1 entries (1 files):
- cells-3842293-supplementary.pdf
